# Supplementary material for: Salts of Antifolate Pyrimethamine with Isomeric Aminobenzoic Acids: Exploring Packing Interactions and Pre-Crystallization Aggregation
Source: Int J Mol Sci. 2025 Dec 23;27(1):180. doi: 10.3390/ijms27010180 (PMC12785875; doi:10.3390/ijms27010180)
Supplement: Supplementary file 1 [file ijms-27-00180-s001.zip]

Archive with 1 entries (1 files):
- ijms-3947203-supplementary.pdf
